# Supplementary material for: Sample Size Reassessment and Hypothesis Testing in Adaptive Survival Trials
Source: PLoS One. 2016 Feb 10;11(2):e0146465. doi: 10.1371/journal.pone.0146465 (PMC4749572; doi:10.1371/journal.pone.0146465)
Supplement: S1 File — (R) [file pone.0146465.s001.R]

cut_points <- function(u1 = 0.1, u2 = 0.9, n = 5){

    # an ad-hoc function to create a vector of cut points between u1 and u2
    # we need more cut points near u1 than near u2
    
    if (n < 5) stop("n must be at least 5")

    cut_points <- rep(0, n + 1)
    cut_points[1] <- u1
    for (i in 1:(n - 4)){
        
       cut_points[i + 1] <- u1 +  (u2-u1) * (1 / 2) ^ (n - 2 - i)
        
    }
    cut_points[n - 2] <- u1 + (u2-u1) * 3 / 8
    cut_points[n - 1] <- u1 + (u2-u1) * 1 / 2
    cut_points[n] <- u1 + (u2-u1) * 3 / 4
    cut_points[n + 1] <- u2

    cut_points

}
plot_piecewise <- function(u1, u2, n, height) {

    ## draws a sqrt stopping boundary and conservative piece-wise linear approximation
    ## illustrates what's going on in the subsequent functions
    
    x <- seq(0, 1, length=100)
    y <- height * sqrt(x) 

    plot(x, y, type = 'l', xlab = 'u', ylab = 'B(u)',
         main = 'Piece-wise linear approximation to square-root stopping boundary')

    cut_points <- cut_points(u1, u2, n)
                                        
    for (i in 1:n){ # join together the function at cut-points

        lines(c(cut_points[i], cut_points[i+1]),
              c(height * sqrt(cut_points[i]), height * sqrt(cut_points[i+1])),
              col = 2)
        
    }
}

plot_piecewise(0.01, 0.5, 5, qnorm(0.975)) 
plot_piecewise(0.01, 0.5, 12, qnorm(0.975))

boundary_crossing <- function(h_b, cut_points, n){

  height <- h_b[1]
  b <- h_b[-1]
    
  # apply the function g (see Wang and Poetzelberger, J Appl Prob)
    
  lower_lines <- height * sqrt(cut_points)
  
  g_lower <- all(b < lower_lines)

  if (g_lower == FALSE) return(0) 
  
  for (i in 1:n){

      g_lower <- g_lower * (1 - exp(-2 * (lower_lines[i] - b[i]) *
                                    (lower_lines[i + 1] - b[i+1]) /
                                    (cut_points[i+1] - cut_points[i])))
      
  }
  g_lower
}


crossing_prob <- function(u1, u2, w1, w2, k, n, reps, seed){
  
  set.seed(seed)
  cut_points <- cut_points(u1, u2, n)
  
  b_1 <- rnorm(reps, sd = sqrt(u1)) # Simulate the Brownian motion at time u1.
  
  increments <- matrix(rnorm(reps * n, sd = sqrt(diff(cut_points) )), nrow = reps, ncol = n, byrow = TRUE) 
  
  b <- t(apply(cbind(b_1, increments), 1, cumsum)) # add up increments.

  height <- (k - w2 * rnorm(reps)) / w1

  h_b <- cbind(height, b)
  
  results <- apply(h_b, 1, boundary_crossing, cut_points = cut_points, n = n)


  alpha_hat <- 1 - mean(results) 
  std_err <- sqrt(sum((results - (1 - alpha_hat))^2) / reps^2) 
  
  c(alpha_hat, std_err)
  
}

crossing_prob(149 / 179, 1, sqrt(149 / 248), sqrt(99 / 248), qnorm(1 - 0.025), 5, 1e6, 19) # note 1e6 reps used for results in paper

crossing_prob(169 / 264, 1, sqrt(169 / 248), sqrt(79 / 248), qnorm(1 - 0.025), 5, 1e6, 19)


find_k_star <- function(k_star, u1, u2, w1, w2, n, reps, seed, alpha){
  
    crossing_prob(u1 = u1, u2 = u2, w1 = w1, w2 = w2, k = k_star, n = n, reps = reps, seed = seed)[1] - alpha

}

 uniroot(find_k_star, c(2.15, 2.5), u1 = 149 / 179, u2 = 1, w1 = sqrt(149 / 248), w2 = sqrt(99 / 248), n = 5, reps = 1e6, seed = 19, alpha = 0.025) # note 1e6 reps used for results in paper

uniroot(find_k_star, c(2.3, 2.7), u1 = 169 / 264, u2 = 1, w1 = sqrt(169 / 248), w2 = sqrt(79 / 248), n = 5, reps = 1e6, seed = 19, alpha = 0.025) # note 1e6 reps used for results in paper

############################################################################################

# The following code plots figures 2 and 3 in paper. 

# Formulas for expected number of deaths are easily arrived at: just consider the probability that patient i has an event before time t, and sum over i.


e_d_1<- function(t, a, lambda, t_int){ # expected number of first-stage patient deaths (one arm only)

    # t: time
    # a: recruitment rate
    # lambda: event rate
    # t_int: time of interim analysis

    if (t <= t_int){

        return(a / 2 * t * (1 - (1 - exp(-lambda * t)) / (lambda * t)))

    }
    a / 2 * t_int * (1 - (exp(-lambda * (t - t_int)) - exp(-lambda * t)) /
                     (lambda * t_int))

}
d_1 <- function(t, a, lambda_c, lambda_e, t_int){ #  expected number of first-stage patient deaths (both arms)

    e_d_1(t, a, lambda_c, t_int) + e_d_1(t, a, lambda_e, t_int)

}
e_d_2 <- function(t, a, lambda, t_int, end_r){ # expected number of second-stage patient deaths (one arm only)

    # end_r: end of recruitment

    if (t <= t_int) return(0)
    tau <- t - t_int
    if (t <= end_r) return(a / 2 * tau * (1 - (1 - exp(-lambda * tau)) / (lambda * tau)))

    a / 2 * (end_r - t_int) * (1 - (exp(-lambda * (t - end_r)) -
                                    exp(-lambda * tau)) / (lambda * (end_r - t_int)))
    

}
d_2 <- function(t, a, lambda_c, lambda_e, t_int, end_r){ # expected number of second-stage patient deaths (both arms)

    e_d_2(t, a, lambda_c, t_int, end_r) + e_d_2(t, a, lambda_e, t_int, end_r)

}

find_t <- function(t, n_deaths, a, lambda_c, lambda_e, t_int, end_r){ # find timepoint when expected total deaths equals n_deaths

    d_1(t, a, lambda_c, lambda_e, t_int) + d_2(t, a, lambda_c, lambda_e, t_int, end_r) - n_deaths

}


plot_deaths <- function(t_max, a, lambda_c, lambda_e, t_int, end_r, y_max, n_deaths, t_upper, speed = "Slow recruitment", leg = FALSE){

    # plot the expected number of first- and second- stage events

    # t_upper: upper bound when searching for T^{end}
    # leg: legend?

    cal_time <- seq(0, t_max, length = 1e5)
    deaths_1 <- numeric(1e5)
    deaths_2 <- numeric(1e5)
    for (i in 1:1e5){

        deaths_1[i] <- d_1(cal_time[i], a, lambda_c, lambda_e, t_int) 

        deaths_2[i] <- d_2(cal_time[i], a, lambda_c, lambda_e, t_int, end_r) 

    }

    plot(cal_time, deaths_1, type = 'l', ylim = c(0, y_max), xlab = "Calendar time", ylab = "Expected number of deaths", main = speed)
    points(cal_time, deaths_2, type = 'l', lty = 2)


    T_1 <- uniroot(find_t, c(1, t_upper), n_deaths = n_deaths, a = a, lambda_c = lambda_c, lambda_e = lambda_e, t_int = t_int, end_r = end_r)$root

    abline(v = T_1, col = 1, lty = 3)
    abline(v = t_int, col = 1, lty = 3)
    abline(v = t_max, col = 1, lty = 3)

    leg_text <- c("stage 1", "stage 2")
    if (leg == TRUE) legend("topleft", leg_text, lty = 1:2)
}
par(mfrow = c(1, 2))
plot_deaths(100, 8, 0.05, 0.035, 23, 60, 300, 248, 105, "Slow recruitment", TRUE)
plot_deaths(30, 50, 0.05, 0.035, 8, 18, 300, 248, 105, "Fast recruitment")

#dev.print(device = pdf, file = "ex_deaths.pdf")


ignored_contribution <- function(w_1, d, k_star, theta, t_max, a, lambda_c, lambda_e, t_int, end_r, y_max, t_upper, speed = "Slow recruitment"){

    # plot the difference

    cal_time <- seq(0, t_max, length = 1e5)
    deaths_1 <- numeric(1e5)
    deaths_2 <- numeric(1e5)
    for (i in 1:1e5){

        deaths_1[i] <- d_1(cal_time[i], a, lambda_c, lambda_e, t_int) 

        deaths_2[i] <- d_2(cal_time[i], a, lambda_c, lambda_e, t_int, end_r) 

    }

    T_1 <- uniroot(find_t, c(1, t_upper), n_deaths = d, a = a, lambda_c = lambda_c, lambda_e = lambda_e, t_int = t_int, end_r = end_r)$root

    i_1 <- min(which(cal_time > T_1))

    plot(cal_time[i_1:1e5] - cal_time[i_1], w_1 * (sqrt(deaths_1[i_1:1e5] / 4) - sqrt(deaths_1[i_1]/ 4)) * theta, type = 'l', ylim = c(0, y_max), ylab = "Increase in noncentrality parameter", xlab = "Time extension", main = speed)

    points(cal_time[i_1:1e5] - cal_time[i_1], w_1 * (sqrt(deaths_1[i_1:1e5] / 4) - sqrt(deaths_1[i_1]/ 4)) * theta * 2 / 3, type = 'l', lty = 2)

    points(cal_time[i_1:1e5] - cal_time[i_1], w_1 * (sqrt(deaths_1[i_1:1e5] / 4) - sqrt(deaths_1[i_1]/ 4)) * theta / 3, type = 'l', lty = 3)

    abline(h = k_star - qnorm(0.975), lty = 4)


    c(deaths_1[i_1], deaths_1[1e5])
}
par(mfrow = c(1, 2))


ignored_contribution(sqrt(149 / 248), 248, 2.21, log(0.05 / 0.035), 100, 8, 0.05, 0.035, 23, 60, 0.5, 105, "Slow recruitment")

ignored_contribution(sqrt(149 / 248), 248, 2.36, log(0.05 / 0.035), 30, 50, 0.05, 0.035, 8, 18, 0.5, 105, "Fast recruitment")

legend("topleft", c(expression(theta[R]), expression(0.66 * theta[R]), expression(0.33 * theta[R])), lty = 1:3)

dev.print(device = pdf, file = "ignored.pdf")
